# Supplementary material for: Osteoarticular Involvement-Associated Biomarkers and Pathways in Psoriasis: The Shared Pathway With Ankylosing Spondylitis
Source: Front Immunol. 2022 Mar 17;13:836533. doi: 10.3389/fimmu.2022.836533 (PMC8969572; doi:10.3389/fimmu.2022.836533)
Supplement: Supplementary file 1 [file DataSheet_1.xlsx]

## Sheet: GSE13355-银屑病皮肤验证
Group	GEO Accession	Tissue	Disease state	Platform ID
Individual_4288_NN_sample	GSM337197	skin_tissue	normal skin from controls	GPL570
Individual_4379_NN_sample	GSM337198	skin_tissue	normal skin from controls	GPL570
Individual_4394_NN_sample	GSM337199	skin_tissue	normal skin from controls	GPL570
Individual_4598_NN_sample	GSM337200	skin_tissue	normal skin from controls	GPL570
Individual_4689_NN_sample	GSM337201	skin_tissue	normal skin from controls	GPL570
Individual_4908_NN_sample	GSM337202	skin_tissue	normal skin from controls	GPL570
Individual_4935_NN_sample	GSM337203	skin_tissue	normal skin from controls	GPL570
Individual_4952_NN_sample	GSM337204	skin_tissue	normal skin from controls	GPL570
Individual_4981_NN_sample	GSM337205	skin_tissue	normal skin from controls	GPL570
Individual_4999_NN_sample	GSM337206	skin_tissue	normal skin from controls	GPL570
Individual_5030_NN_sample	GSM337207	skin_tissue	normal skin from controls	GPL570
Individual_5050_NN_sample	GSM337208	skin_tissue	normal skin from controls	GPL570
Individual_5063_NN_sample	GSM337209	skin_tissue	normal skin from controls	GPL570
Individual_5079_NN_sample	GSM337210	skin_tissue	normal skin from controls	GPL570
Individual_5093_NN_sample	GSM337211	skin_tissue	normal skin from controls	GPL570
Individual_5142_NN_sample	GSM337212	skin_tissue	normal skin from controls	GPL570
Individual_5143_NN_sample	GSM337213	skin_tissue	normal skin from controls	GPL570
Individual_5144_NN_sample	GSM337214	skin_tissue	normal skin from controls	GPL570
Individual_5147_NN_sample	GSM337215	skin_tissue	normal skin from controls	GPL570
Individual_999027_NN_sample	GSM337216	skin_tissue	normal skin from controls	GPL570
Individual_4382_NN_sample	GSM337217	skin_tissue	normal skin from controls	GPL570
Individual_4391_NN_sample	GSM337218	skin_tissue	normal skin from controls	GPL570
Individual_4626_NN_sample	GSM337219	skin_tissue	normal skin from controls	GPL570
Individual_4992_NN_sample	GSM337220	skin_tissue	normal skin from controls	GPL570
Individual_5008_NN_sample	GSM337221	skin_tissue	normal skin from controls	GPL570
Individual_5023_NN_sample	GSM337222	skin_tissue	normal skin from controls	GPL570
Individual_5223_NN_sample	GSM337223	skin_tissue	normal skin from controls	GPL570
Individual_5243_NN_sample	GSM337224	skin_tissue	normal skin from controls	GPL570
Individual_5247_NN_sample	GSM337225	skin_tissue	normal skin from controls	GPL570
Individual_5248_NN_sample	GSM337226	skin_tissue	normal skin from controls	GPL570
Individual_5256_NN_sample	GSM337227	skin_tissue	normal skin from controls	GPL570
Individual_5257_NN_sample	GSM337228	skin_tissue	normal skin from controls	GPL570
Individual_5281_NN_sample	GSM337229	skin_tissue	normal skin from controls	GPL570
Individual_5292_NN_sample	GSM337230	skin_tissue	normal skin from controls	GPL570
Individual_5293_NN_sample	GSM337231	skin_tissue	normal skin from controls	GPL570
Individual_5295_NN_sample	GSM337232	skin_tissue	normal skin from controls	GPL570
Individual_5305_NN_sample	GSM337233	skin_tissue	normal skin from controls	GPL570
Individual_5324_NN_sample	GSM337234	skin_tissue	normal skin from controls	GPL570
Individual_5346_NN_sample	GSM337235	skin_tissue	normal skin from controls	GPL570
Individual_4124_NN_sample	GSM337236	skin_tissue	normal skin from controls	GPL570
Individual_4378_NN_sample	GSM337237	skin_tissue	normal skin from controls	GPL570
Individual_4607_NN_sample	GSM337238	skin_tissue	normal skin from controls	GPL570
Individual_4618_NN_sample	GSM337239	skin_tissue	normal skin from controls	GPL570
Individual_4641_NN_sample	GSM337240	skin_tissue	normal skin from controls	GPL570
Individual_4649_NN_sample	GSM337241	skin_tissue	normal skin from controls	GPL570
Individual_4708_NN_sample	GSM337242	skin_tissue	normal skin from controls	GPL570
Individual_4778_NN_sample	GSM337243	skin_tissue	normal skin from controls	GPL570
Individual_4874_NN_sample	GSM337244	skin_tissue	normal skin from controls	GPL570
Individual_4968_NN_sample	GSM337245	skin_tissue	normal skin from controls	GPL570
Individual_4977_NN_sample	GSM337246	skin_tissue	normal skin from controls	GPL570
Individual_4990_NN_sample	GSM337247	skin_tissue	normal skin from controls	GPL570
Individual_5575_NN_sample	GSM337248	skin_tissue	normal skin from controls	GPL570
Individual_5579_NN_sample	GSM337249	skin_tissue	normal skin from controls	GPL570
Individual_5660_NN_sample	GSM337250	skin_tissue	normal skin from controls	GPL570
Individual_5749_NN_sample	GSM337251	skin_tissue	normal skin from controls	GPL570
Individual_5815_NN_sample	GSM337252	skin_tissue	normal skin from controls	GPL570
Individual_5839_NN_sample	GSM337253	skin_tissue	normal skin from controls	GPL570
Individual_5844_NN_sample	GSM337254	skin_tissue	normal skin from controls	GPL570
Individual_5883_NN_sample	GSM337255	skin_tissue	normal skin from controls	GPL570
Individual_5905_NN_sample	GSM337256	skin_tissue	normal skin from controls	GPL570
Individual_5919_NN_sample	GSM337257	skin_tissue	normal skin from controls	GPL570
Individual_5935_NN_sample	GSM337258	skin_tissue	normal skin from controls	GPL570
Individual_5936_NN_sample	GSM337259	skin_tissue	normal skin from controls	GPL570
Individual_5942_NN_sample	GSM337260	skin_tissue	normal skin from controls	GPL570
Individual_582_PN_sample	GSM337261	skin_tissue	uninvolved skin from cases	GPL570
Individual_649_PN_sample	GSM337262	skin_tissue	uninvolved skin from cases	GPL570
Individual_3059_PN_sample	GSM337263	skin_tissue	uninvolved skin from cases	GPL570
Individual_4136_PN_sample	GSM337264	skin_tissue	uninvolved skin from cases	GPL570
Individual_4162_PN_sample	GSM337265	skin_tissue	uninvolved skin from cases	GPL570
Individual_4164_PN_sample	GSM337266	skin_tissue	uninvolved skin from cases	GPL570
Individual_4165_PN_sample	GSM337267	skin_tissue	uninvolved skin from cases	GPL570
Individual_4177_PN_sample	GSM337268	skin_tissue	uninvolved skin from cases	GPL570
Individual_4216_PN_sample	GSM337269	skin_tissue	uninvolved skin from cases	GPL570
Individual_4247_PN_sample	GSM337270	skin_tissue	uninvolved skin from cases	GPL570
Individual_4269_PN_sample	GSM337271	skin_tissue	uninvolved skin from cases	GPL570
Individual_4298_PN_sample	GSM337272	skin_tissue	uninvolved skin from cases	GPL570
Individual_4339_PN_sample	GSM337273	skin_tissue	uninvolved skin from cases	GPL570
Individual_4362_PN_sample	GSM337274	skin_tissue	uninvolved skin from cases	GPL570
Individual_4397_PN_sample	GSM337275	skin_tissue	uninvolved skin from cases	GPL570
Individual_4426_PN_sample	GSM337276	skin_tissue	uninvolved skin from cases	GPL570
Individual_4505_PN_sample	GSM337277	skin_tissue	uninvolved skin from cases	GPL570
Individual_4697_PN_sample	GSM337278	skin_tissue	uninvolved skin from cases	GPL570
Individual_4934_PN_sample	GSM337279	skin_tissue	uninvolved skin from cases	GPL570
Individual_5242_PN_sample	GSM337280	skin_tissue	uninvolved skin from cases	GPL570
Individual_777_PN_sample	GSM337281	skin_tissue	uninvolved skin from cases	GPL570
Individual_3171_PN_sample	GSM337282	skin_tissue	uninvolved skin from cases	GPL570
Individual_3690_PN_sample	GSM337283	skin_tissue	uninvolved skin from cases	GPL570
Individual_4208_PN_sample	GSM337284	skin_tissue	uninvolved skin from cases	GPL570
Individual_4163_PN_sample	GSM337285	skin_tissue	uninvolved skin from cases	GPL570
Individual_4257_PN_sample	GSM337286	skin_tissue	uninvolved skin from cases	GPL570
Individual_4284_PN_sample	GSM337287	skin_tissue	uninvolved skin from cases	GPL570
Individual_4294_PN_sample	GSM337288	skin_tissue	uninvolved skin from cases	GPL570
Individual_4334_PN_sample	GSM337289	skin_tissue	uninvolved skin from cases	GPL570
Individual_4368_PN_sample	GSM337290	skin_tissue	uninvolved skin from cases	GPL570
Individual_4389_PN_sample	GSM337291	skin_tissue	uninvolved skin from cases	GPL570
Individual_4609_PN_sample	GSM337292	skin_tissue	uninvolved skin from cases	GPL570
Individual_4616_PN_sample	GSM337293	skin_tissue	uninvolved skin from cases	GPL570
Individual_4688_PN_sample	GSM337294	skin_tissue	uninvolved skin from cases	GPL570
Individual_5177_PN_sample	GSM337295	skin_tissue	uninvolved skin from cases	GPL570
Individual_5258_PN_sample	GSM337296	skin_tissue	uninvolved skin from cases	GPL570
Individual_5325_PN_sample	GSM337297	skin_tissue	uninvolved skin from cases	GPL570
Individual_5331_PN_sample	GSM337298	skin_tissue	uninvolved skin from cases	GPL570
Individual_5414_PN_sample	GSM337299	skin_tissue	uninvolved skin from cases	GPL570
Individual_511_PN_sample	GSM337300	skin_tissue	uninvolved skin from cases	GPL570
Individual_953_PN_sample	GSM337301	skin_tissue	uninvolved skin from cases	GPL570
Individual_3140_PN_sample	GSM337302	skin_tissue	uninvolved skin from cases	GPL570
Individual_3586_PN_sample	GSM337303	skin_tissue	uninvolved skin from cases	GPL570
Individual_3591_PN_sample	GSM337304	skin_tissue	uninvolved skin from cases	GPL570
Individual_3777_PN_sample	GSM337305	skin_tissue	uninvolved skin from cases	GPL570
Individual_3822_PN_sample	GSM337306	skin_tissue	uninvolved skin from cases	GPL570
Individual_3937_PN_sample	GSM337307	skin_tissue	uninvolved skin from cases	GPL570
Individual_3983_PN_sample	GSM337308	skin_tissue	uninvolved skin from cases	GPL570
Individual_3992_PN_sample	GSM337309	skin_tissue	uninvolved skin from cases	GPL570
Individual_4079_PN_sample	GSM337310	skin_tissue	uninvolved skin from cases	GPL570
Individual_4089_PN_sample	GSM337311	skin_tissue	uninvolved skin from cases	GPL570
Individual_4093_PN_sample	GSM337312	skin_tissue	uninvolved skin from cases	GPL570
Individual_4160_PN_sample	GSM337313	skin_tissue	uninvolved skin from cases	GPL570
Individual_4213_PN_sample	GSM337314	skin_tissue	uninvolved skin from cases	GPL570
Individual_4344_PN_sample	GSM337315	skin_tissue	uninvolved skin from cases	GPL570
Individual_4356_PN_sample	GSM337316	skin_tissue	uninvolved skin from cases	GPL570
Individual_4503_PN_sample	GSM337317	skin_tissue	uninvolved skin from cases	GPL570
Individual_5849_PN_sample	GSM337318	skin_tissue	uninvolved skin from cases	GPL570
Individual_582_PP_sample	GSM337319	skin_tissue	involved skin from cases	GPL570
Individual_649_PP_sample	GSM337320	skin_tissue	involved skin from cases	GPL570
Individual_3059_PP_sample	GSM337321	skin_tissue	involved skin from cases	GPL570
Individual_4136_PP_sample	GSM337322	skin_tissue	involved skin from cases	GPL570
Individual_4162_PP_sample	GSM337323	skin_tissue	involved skin from cases	GPL570
Individual_4164_PP_sample	GSM337324	skin_tissue	involved skin from cases	GPL570
Individual_4165_PP_sample	GSM337325	skin_tissue	involved skin from cases	GPL570
Individual_4177_PP_sample	GSM337326	skin_tissue	involved skin from cases	GPL570
Individual_4216_PP_sample	GSM337327	skin_tissue	involved skin from cases	GPL570
Individual_4247_PP_sample	GSM337328	skin_tissue	involved skin from cases	GPL570
Individual_4269_PP_sample	GSM337329	skin_tissue	involved skin from cases	GPL570
Individual_4298_PP_sample	GSM337330	skin_tissue	involved skin from cases	GPL570
Individual_4339_PP_sample	GSM337331	skin_tissue	involved skin from cases	GPL570
Individual_4362_PP_sample	GSM337332	skin_tissue	involved skin from cases	GPL570
Individual_4397_PP_sample	GSM337333	skin_tissue	involved skin from cases	GPL570
Individual_4426_PP_sample	GSM337334	skin_tissue	involved skin from cases	GPL570
Individual_4505_PP_sample	GSM337335	skin_tissue	involved skin from cases	GPL570
Individual_4697_PP_sample	GSM337336	skin_tissue	involved skin from cases	GPL570
Individual_4934_PP_sample	GSM337337	skin_tissue	involved skin from cases	GPL570
Individual_5242_PP_sample	GSM337338	skin_tissue	involved skin from cases	GPL570
Individual_777_PP_sample	GSM337339	skin_tissue	involved skin from cases	GPL570
Individual_3171_PP_sample	GSM337340	skin_tissue	involved skin from cases	GPL570
Individual_3690_PP_sample	GSM337341	skin_tissue	involved skin from cases	GPL570
Individual_4208_PP_sample	GSM337342	skin_tissue	involved skin from cases	GPL570
Individual_4163_PP_sample	GSM337343	skin_tissue	involved skin from cases	GPL570
Individual_4257_PP_sample	GSM337344	skin_tissue	involved skin from cases	GPL570
Individual_4284_PP_sample	GSM337345	skin_tissue	involved skin from cases	GPL570
Individual_4294_PP_sample	GSM337346	skin_tissue	involved skin from cases	GPL570
Individual_4334_PP_sample	GSM337347	skin_tissue	involved skin from cases	GPL570
Individual_4368_PP_sample	GSM337348	skin_tissue	involved skin from cases	GPL570
Individual_4389_PP_sample	GSM337349	skin_tissue	involved skin from cases	GPL570
Individual_4609_PP_sample	GSM337350	skin_tissue	involved skin from cases	GPL570
Individual_4616_PP_sample	GSM337351	skin_tissue	involved skin from cases	GPL570
Individual_4688_PP_sample	GSM337352	skin_tissue	involved skin from cases	GPL570
Individual_5177_PP_sample	GSM337353	skin_tissue	involved skin from cases	GPL570
Individual_5258_PP_sample	GSM337354	skin_tissue	involved skin from cases	GPL570
Individual_5325_PP_sample	GSM337355	skin_tissue	involved skin from cases	GPL570
Individual_5331_PP_sample	GSM337356	skin_tissue	involved skin from cases	GPL570
Individual_5414_PP_sample	GSM337357	skin_tissue	involved skin from cases	GPL570
Individual_511_PP_sample	GSM337358	skin_tissue	involved skin from cases	GPL570
Individual_953_PP_sample	GSM337359	skin_tissue	involved skin from cases	GPL570
Individual_3140_PP_sample	GSM337360	skin_tissue	involved skin from cases	GPL570
Individual_3586_PP_sample	GSM337361	skin_tissue	involved skin from cases	GPL570
Individual_3591_PP_sample	GSM337362	skin_tissue	involved skin from cases	GPL570
Individual_3777_PP_sample	GSM337363	skin_tissue	involved skin from cases	GPL570
Individual_3822_PP_sample	GSM337364	skin_tissue	involved skin from cases	GPL570
Individual_3937_PP_sample	GSM337365	skin_tissue	involved skin from cases	GPL570
Individual_3983_PP_sample	GSM337366	skin_tissue	involved skin from cases	GPL570
Individual_3992_PP_sample	GSM337367	skin_tissue	involved skin from cases	GPL570
Individual_4079_PP_sample	GSM337368	skin_tissue	involved skin from cases	GPL570
Individual_4089_PP_sample	GSM337369	skin_tissue	involved skin from cases	GPL570
Individual_4093_PP_sample	GSM337370	skin_tissue	involved skin from cases	GPL570
Individual_4160_PP_sample	GSM337371	skin_tissue	involved skin from cases	GPL570
Individual_4213_PP_sample	GSM337372	skin_tissue	involved skin from cases	GPL570
Individual_4344_PP_sample	GSM337373	skin_tissue	involved skin from cases	GPL570
Individual_4356_PP_sample	GSM337374	skin_tissue	involved skin from cases	GPL570
Individual_4503_PP_sample	GSM337375	skin_tissue	involved skin from cases	GPL570
Individual_5849_PP_sample	GSM337376	skin_tissue	involved skin from cases	GPL570

## Sheet: GSE61281-银屑病全血建模
Group	GEO Accession	Tissue	Disease state	Platform ID
Psoriatic arthritis PsA 1	GSM1501512	Whole blood	condition: Psoriatic arthritis	GPL6480
Psoriatic arthritis PsA 2	GSM1501513	Whole blood	condition: Psoriatic arthritis	GPL6480
Psoriatic arthritis PsA 3	GSM1501514	Whole blood	condition: Psoriatic arthritis	GPL6480
Psoriatic arthritis PsA 4	GSM1501515	Whole blood	condition: Psoriatic arthritis	GPL6480
Psoriatic arthritis PsA 5	GSM1501516	Whole blood	condition: Psoriatic arthritis	GPL6480
Psoriatic arthritis PsA 6	GSM1501517	Whole blood	condition: Psoriatic arthritis	GPL6480
Psoriatic arthritis PsA 7	GSM1501518	Whole blood	condition: Psoriatic arthritis	GPL6480
Psoriatic arthritis PsA 8	GSM1501519	Whole blood	condition: Psoriatic arthritis	GPL6480
Psoriatic arthritis PsA 9	GSM1501520	Whole blood	condition: Psoriatic arthritis	GPL6480
Psoriatic arthritis PsA 10	GSM1501521	Whole blood	condition: Psoriatic arthritis	GPL6480
Psoriatic arthritis PsA 11	GSM1501522	Whole blood	condition: Psoriatic arthritis	GPL6480
Psoriatic arthritis PsA 12	GSM1501523	Whole blood	condition: Psoriatic arthritis	GPL6480
Psoriatic arthritis PsA 13	GSM1501524	Whole blood	condition: Psoriatic arthritis	GPL6480
Psoriatic arthritis PsA 14	GSM1501525	Whole blood	condition: Psoriatic arthritis	GPL6480
Psoriatic arthritis PsA 15	GSM1501526	Whole blood	condition: Psoriatic arthritis	GPL6480
Psoriatic arthritis PsA 16	GSM1501527	Whole blood	condition: Psoriatic arthritis	GPL6480
Psoriatic arthritis PsA 17	GSM1501528	Whole blood	condition: Psoriatic arthritis	GPL6480
Psoriatic arthritis PsA 18	GSM1501529	Whole blood	condition: Psoriatic arthritis	GPL6480
Psoriatic arthritis PsA 19	GSM1501530	Whole blood	condition: Psoriatic arthritis	GPL6480
Psoriatic arthritis PsA 20	GSM1501531	Whole blood	condition: Psoriatic arthritis	GPL6480
Cutaneous psoriasis without arthritis PsC 1	GSM1501532	Whole blood	condition: Cutaneous psoriasis without arthritis	GPL6480
Cutaneous psoriasis without arthritis PsC 2	GSM1501533	Whole blood	condition: Cutaneous psoriasis without arthritis	GPL6480
Cutaneous psoriasis without arthritis PsC 3	GSM1501534	Whole blood	condition: Cutaneous psoriasis without arthritis	GPL6480
Cutaneous psoriasis without arthritis PsC 4	GSM1501535	Whole blood	condition: Cutaneous psoriasis without arthritis	GPL6480
Cutaneous psoriasis without arthritis PsC 5	GSM1501536	Whole blood	condition: Cutaneous psoriasis without arthritis	GPL6480
Cutaneous psoriasis without arthritis PsC 6	GSM1501537	Whole blood	condition: Cutaneous psoriasis without arthritis	GPL6480
Cutaneous psoriasis without arthritis PsC 7	GSM1501538	Whole blood	condition: Cutaneous psoriasis without arthritis	GPL6480
Cutaneous psoriasis without arthritis PsC 8	GSM1501539	Whole blood	condition: Cutaneous psoriasis without arthritis	GPL6480
Cutaneous psoriasis without arthritis PsC 9	GSM1501540	Whole blood	condition: Cutaneous psoriasis without arthritis	GPL6480
Cutaneous psoriasis without arthritis PsC 10	GSM1501541	Whole blood	condition: Cutaneous psoriasis without arthritis	GPL6480
Cutaneous psoriasis without arthritis PsC 11	GSM1501542	Whole blood	condition: Cutaneous psoriasis without arthritis	GPL6480
Cutaneous psoriasis without arthritis PsC 12	GSM1501543	Whole blood	condition: Cutaneous psoriasis without arthritis	GPL6480
Cutaneous psoriasis without arthritis PsC 13	GSM1501544	Whole blood	condition: Cutaneous psoriasis without arthritis	GPL6480
Cutaneous psoriasis without arthritis PsC 14	GSM1501545	Whole blood	condition: Cutaneous psoriasis without arthritis	GPL6480
Cutaneous psoriasis without arthritis PsC 15	GSM1501546	Whole blood	condition: Cutaneous psoriasis without arthritis	GPL6480
Cutaneous psoriasis without arthritis PsC 16	GSM1501547	Whole blood	condition: Cutaneous psoriasis without arthritis	GPL6480
Cutaneous psoriasis without arthritis PsC 17	GSM1501548	Whole blood	condition: Cutaneous psoriasis without arthritis	GPL6480
Cutaneous psoriasis without arthritis PsC 18	GSM1501549	Whole blood	condition: Cutaneous psoriasis without arthritis	GPL6480
Cutaneous psoriasis without arthritis PsC 19	GSM1501550	Whole blood	condition: Cutaneous psoriasis without arthritis	GPL6480
Cutaneous psoriasis without arthritis PsC 20	GSM1501551	Whole blood	condition: Cutaneous psoriasis without arthritis	GPL6480
Control 1	GSM1501552	Whole blood	condition: Unaffected control	GPL6480
Control 2	GSM1501553	Whole blood	condition: Unaffected control	GPL6480
Control 3	GSM1501554	Whole blood	condition: Unaffected control	GPL6480
Control 4	GSM1501555	Whole blood	condition: Unaffected control	GPL6480
Control 5	GSM1501556	Whole blood	condition: Unaffected control	GPL6480
Control 6	GSM1501557	Whole blood	condition: Unaffected control	GPL6480
Control 7	GSM1501558	Whole blood	condition: Unaffected control	GPL6480
Control 8	GSM1501559	Whole blood	condition: Unaffected control	GPL6480
Control 9	GSM1501560	Whole blood	condition: Unaffected control	GPL6480
Control 10	GSM1501561	Whole blood	condition: Unaffected control	GPL6480
Control 11	GSM1501562	Whole blood	condition: Unaffected control	GPL6480
Control 12	GSM1501563	Whole blood	condition: Unaffected control	GPL6480

## Sheet: GSE25101-AS全血
Group	GEO Accession	Tissue	Disease state	Platform ID
Ankylosing spondylitis patient 1	GSM616668	Whole blood	affected	GPL6947
Ankylosing spondylitis patient 2	GSM616669	Whole blood	affected	GPL6947
Ankylosing spondylitis patient 3	GSM616670	Whole blood	affected	GPL6947
Ankylosing spondylitis patient 4	GSM616671	Whole blood	affected	GPL6947
Ankylosing spondylitis patient 5	GSM616672	Whole blood	affected	GPL6947
Ankylosing spondylitis patient 6	GSM616673	Whole blood	affected	GPL6947
Ankylosing spondylitis patient 7	GSM616674	Whole blood	affected	GPL6947
Ankylosing spondylitis patient 8	GSM616675	Whole blood	affected	GPL6947
Ankylosing spondylitis patient 9	GSM616676	Whole blood	affected	GPL6947
Ankylosing spondylitis patient 10	GSM616677	Whole blood	affected	GPL6947
Ankylosing spondylitis patient 11	GSM616678	Whole blood	affected	GPL6947
Ankylosing spondylitis patient 12	GSM616679	Whole blood	affected	GPL6947
Ankylosing spondylitis patient 13	GSM616680	Whole blood	affected	GPL6947
Ankylosing spondylitis patient 14	GSM616681	Whole blood	affected	GPL6947
Ankylosing spondylitis patient 15	GSM616682	Whole blood	affected	GPL6947
Ankylosing spondylitis patient 16	GSM616683	Whole blood	affected	GPL6947
Normal control 1	GSM616684	Whole blood	control	GPL6947
Normal control 2	GSM616685	Whole blood	control	GPL6947
Normal control 3	GSM616686	Whole blood	control	GPL6947
Normal control 4	GSM616687	Whole blood	control	GPL6947
Normal control 5	GSM616688	Whole blood	control	GPL6947
Normal control 6	GSM616689	Whole blood	control	GPL6947
Normal control 7	GSM616690	Whole blood	control	GPL6947
Normal control 8	GSM616691	Whole blood	control	GPL6947
Normal control 9	GSM616692	Whole blood	control	GPL6947
Normal control 10	GSM616693	Whole blood	control	GPL6947
Normal control 11	GSM616694	Whole blood	control	GPL6947
Normal control 12	GSM616695	Whole blood	control	GPL6947
Normal control 13	GSM616696	Whole blood	control	GPL6947
Normal control 14	GSM616697	Whole blood	control	GPL6947
Normal control 15	GSM616698	Whole blood	control	GPL6947
Normal control 16	GSM616699	Whole blood	control	GPL6947

## Sheet: GSE73754-AS全血验证
Group	GEO Accession	Tissue	Disease state	Platform ID
AS [9963831033_D]	GSM1902130	Whole blood	Ankylosing Spondylitis	GPL10558
AS [9965280034_B]	GSM1902131	Whole blood	Ankylosing Spondylitis	GPL10558
AS [9963831032_I]	GSM1902132	Whole blood	Ankylosing Spondylitis	GPL10558
AS [9963831051_A]	GSM1902133	Whole blood	Ankylosing Spondylitis	GPL10558
AS [9963831032_L]	GSM1902134	Whole blood	Ankylosing Spondylitis	GPL10558
AS [9963831033_C]	GSM1902135	Whole blood	Ankylosing Spondylitis	GPL10558
AS [9963831032_F]	GSM1902136	Whole blood	Ankylosing Spondylitis	GPL10558
AS [9963831045_H]	GSM1902137	Whole blood	Ankylosing Spondylitis	GPL10558
AS [9963831033_L]	GSM1902138	Whole blood	Ankylosing Spondylitis	GPL10558
AS [9963831033_B]	GSM1902139	Whole blood	Ankylosing Spondylitis	GPL10558
AS [9965280090_C]	GSM1902140	Whole blood	Ankylosing Spondylitis	GPL10558
AS [9963831033_A]	GSM1902141	Whole blood	Ankylosing Spondylitis	GPL10558
AS [9963831045_F]	GSM1902142	Whole blood	Ankylosing Spondylitis	GPL10558
AS [9963831033_E]	GSM1902143	Whole blood	Ankylosing Spondylitis	GPL10558
AS [9965280090_H]	GSM1902144	Whole blood	Ankylosing Spondylitis	GPL10558
AS [9963831051_B]	GSM1902145	Whole blood	Ankylosing Spondylitis	GPL10558
AS [9963831051_G]	GSM1902146	Whole blood	Ankylosing Spondylitis	GPL10558
AS [9963831033_F]	GSM1902147	Whole blood	Ankylosing Spondylitis	GPL10558
AS [9963831033_H]	GSM1902148	Whole blood	Ankylosing Spondylitis	GPL10558
AS [9965280090_G]	GSM1902149	Whole blood	Ankylosing Spondylitis	GPL10558
AS [9963831045_K]	GSM1902150	Whole blood	Ankylosing Spondylitis	GPL10558
AS [9965280090_J]	GSM1902151	Whole blood	Ankylosing Spondylitis	GPL10558
AS [9965280090_I]	GSM1902152	Whole blood	Ankylosing Spondylitis	GPL10558
AS [9963831051_F]	GSM1902153	Whole blood	Ankylosing Spondylitis	GPL10558
AS [9965280034_L]	GSM1902154	Whole blood	Ankylosing Spondylitis	GPL10558
AS [9965280090_L]	GSM1902155	Whole blood	Ankylosing Spondylitis	GPL10558
AS [9965280090_D]	GSM1902156	Whole blood	Ankylosing Spondylitis	GPL10558
AS [9965280090_A]	GSM1902157	Whole blood	Ankylosing Spondylitis	GPL10558
AS [9963831045_G]	GSM1902158	Whole blood	Ankylosing Spondylitis	GPL10558
AS [9963831051_E]	GSM1902159	Whole blood	Ankylosing Spondylitis	GPL10558
AS [9965280034_F]	GSM1902160	Whole blood	Ankylosing Spondylitis	GPL10558
AS [9963831045_A]	GSM1902161	Whole blood	Ankylosing Spondylitis	GPL10558
AS [9963831032_E]	GSM1902162	Whole blood	Ankylosing Spondylitis	GPL10558
AS [9965280034_K]	GSM1902163	Whole blood	Ankylosing Spondylitis	GPL10558
AS [9963831032_J]	GSM1902164	Whole blood	Ankylosing Spondylitis	GPL10558
AS [9963831051_L]	GSM1902165	Whole blood	Ankylosing Spondylitis	GPL10558
AS [9963831051_D]	GSM1902166	Whole blood	Ankylosing Spondylitis	GPL10558
AS [9965280090_E]	GSM1902167	Whole blood	Ankylosing Spondylitis	GPL10558
AS [9963831045_C]	GSM1902168	Whole blood	Ankylosing Spondylitis	GPL10558
AS [9965280034_H]	GSM1902169	Whole blood	Ankylosing Spondylitis	GPL10558
AS [9965280034_E]	GSM1902170	Whole blood	Ankylosing Spondylitis	GPL10558
AS [9963831032_G]	GSM1902171	Whole blood	Ankylosing Spondylitis	GPL10558
AS [9963831032_B]	GSM1902172	Whole blood	Ankylosing Spondylitis	GPL10558
AS [9963831033_J]	GSM1902173	Whole blood	Ankylosing Spondylitis	GPL10558
AS [9965280034_J]	GSM1902174	Whole blood	Ankylosing Spondylitis	GPL10558
AS [9963831032_H]	GSM1902175	Whole blood	Ankylosing Spondylitis	GPL10558
AS [9963831033_I]	GSM1902176	Whole blood	Ankylosing Spondylitis	GPL10558
AS [9963831045_D]	GSM1902177	Whole blood	Ankylosing Spondylitis	GPL10558
AS [9963831045_J]	GSM1902178	Whole blood	Ankylosing Spondylitis	GPL10558
AS [9965280034_G]	GSM1902179	Whole blood	Ankylosing Spondylitis	GPL10558
AS [9965280034_C]	GSM1902180	Whole blood	Ankylosing Spondylitis	GPL10558
AS [9963831045_L]	GSM1902181	Whole blood	Ankylosing Spondylitis	GPL10558
HC [9963831032_C]	GSM1902182	Whole blood	healthy control	GPL10558
HC [9965280034_I]	GSM1902183	Whole blood	healthy control	GPL10558
HC [9963831051_K]	GSM1902184	Whole blood	healthy control	GPL10558
HC [9963831051_C]	GSM1902185	Whole blood	healthy control	GPL10558
HC [9965280034_A]	GSM1902186	Whole blood	healthy control	GPL10558
HC [9963831032_K]	GSM1902187	Whole blood	healthy control	GPL10558
HC [9965280090_K]	GSM1902188	Whole blood	healthy control	GPL10558
HC [9963831051_J]	GSM1902189	Whole blood	healthy control	GPL10558
HC [9963831045_B]	GSM1902190	Whole blood	healthy control	GPL10558
HC [9963831045_E]	GSM1902191	Whole blood	healthy control	GPL10558
HC [9963831033_K]	GSM1902192	Whole blood	healthy control	GPL10558
HC [9963831033_G]	GSM1902193	Whole blood	healthy control	GPL10558
HC [9963831032_D]	GSM1902194	Whole blood	healthy control	GPL10558
HC [9963831051_I]	GSM1902195	Whole blood	healthy control	GPL10558
HC [9963831032_A]	GSM1902196	Whole blood	healthy control	GPL10558
HC [9965280090_F]	GSM1902197	Whole blood	healthy control	GPL10558
HC [9965280090_B]	GSM1902198	Whole blood	healthy control	GPL10558
HC [9963831045_I]	GSM1902199	Whole blood	healthy control	GPL10558
HC [9965280034_D]	GSM1902200	Whole blood	healthy control	GPL10558
HC [9963831051_H]	GSM1902201	Whole blood	healthy control	GPL10558
