# Supplementary material for: Osteoarticular Involvement-Associated Biomarkers and Pathways in Psoriasis: The Shared Pathway With Ankylosing Spondylitis
Source: Front Immunol. 2022 Mar 17;13:836533. doi: 10.3389/fimmu.2022.836533 (PMC8969572; doi:10.3389/fimmu.2022.836533)
Supplement: Supplementary file 2 [file DataSheet_2.zip › GO and KEGG analysis for grey module/GO.txt]

ONTOLOGY	ID	Description	GeneRatio	BgRatio	pvalue	p.adjust	qvalue	geneID	Count
BP	GO:0048704	embryonic skeletal system morphogenesis	2/13	97/18866	0.00196682529359748	0.135965598882349	0.0969170452041608	EYA1/HOXB1	2
BP	GO:0048706	embryonic skeletal system development	2/13	130/18866	0.00349694814630605	0.135965598882349	0.0969170452041608	EYA1/HOXB1	2
BP	GO:0007605	sensory perception of sound	2/13	152/18866	0.00474533163247275	0.135965598882349	0.0969170452041608	EYA1/CABP2	2
BP	GO:0050954	sensory perception of mechanical stimulus	2/13	173/18866	0.00610210835652374	0.135965598882349	0.0969170452041608	EYA1/CABP2	2
BP	GO:0021548	pons development	1/13	10/18866	0.00687100924544426	0.135965598882349	0.0969170452041608	HOXB1	1
BP	GO:0071600	otic vesicle morphogenesis	1/13	10/18866	0.00687100924544426	0.135965598882349	0.0969170452041608	EYA1	1
BP	GO:0003263	cardioblast proliferation	1/13	11/18866	0.00755570784959192	0.135965598882349	0.0969170452041608	EYA1	1
BP	GO:0003264	regulation of cardioblast proliferation	1/13	11/18866	0.00755570784959192	0.135965598882349	0.0969170452041608	EYA1	1
BP	GO:0021561	facial nerve development	1/13	11/18866	0.00755570784959192	0.135965598882349	0.0969170452041608	HOXB1	1
BP	GO:0021604	cranial nerve structural organization	1/13	11/18866	0.00755570784959192	0.135965598882349	0.0969170452041608	HOXB1	1
BP	GO:0021610	facial nerve morphogenesis	1/13	11/18866	0.00755570784959192	0.135965598882349	0.0969170452041608	HOXB1	1
BP	GO:0007501	mesodermal cell fate specification	1/13	13/18866	0.00892379801168908	0.135965598882349	0.0969170452041608	EYA1	1
BP	GO:1905244	regulation of modification of synaptic structure	1/13	13/18866	0.00892379801168908	0.135965598882349	0.0969170452041608	CAMKV	1
BP	GO:0048705	skeletal system morphogenesis	2/13	228/18866	0.0103895478598795	0.135965598882349	0.0969170452041608	EYA1/HOXB1	2
BP	GO:0071599	otic vesicle development	1/13	16/18866	0.010972669450914	0.135965598882349	0.0969170452041608	EYA1	1
BP	GO:0021783	preganglionic parasympathetic fiber development	1/13	17/18866	0.0116547572650857	0.135965598882349	0.0969170452041608	HOXB1	1
BP	GO:0048532	anatomical structure arrangement	1/13	17/18866	0.0116547572650857	0.135965598882349	0.0969170452041608	HOXB1	1
BP	GO:2000136	regulation of cell proliferation involved in heart morphogenesis	1/13	17/18866	0.0116547572650857	0.135965598882349	0.0969170452041608	EYA1	1
BP	GO:0001710	mesodermal cell fate commitment	1/13	18/18866	0.0123364108358617	0.135965598882349	0.0969170452041608	EYA1	1
BP	GO:0061323	cell proliferation involved in heart morphogenesis	1/13	18/18866	0.0123364108358617	0.135965598882349	0.0969170452041608	EYA1	1
BP	GO:0099010	modification of postsynaptic structure	1/13	18/18866	0.0123364108358617	0.135965598882349	0.0969170452041608	CAMKV	1
BP	GO:0048486	parasympathetic nervous system development	1/13	19/18866	0.0130176304166728	0.135965598882349	0.0969170452041608	HOXB1	1
BP	GO:0042474	middle ear morphogenesis	1/13	20/18866	0.0136984162608172	0.135965598882349	0.0969170452041608	EYA1	1
BP	GO:0007342	fusion of sperm to egg plasma membrane involved in single fertilization	1/13	22/18866	0.0150586877516197	0.135965598882349	0.0969170452041608	FOLR3	1
BP	GO:0045821	positive regulation of glycolytic process	1/13	24/18866	0.0164172273319582	0.135965598882349	0.0969170452041608	GAPDHS	1
BP	GO:0090103	cochlea morphogenesis	1/13	24/18866	0.0164172273319582	0.135965598882349	0.0969170452041608	EYA1	1
BP	GO:0099563	modification of synaptic structure	1/13	24/18866	0.0164172273319582	0.135965598882349	0.0969170452041608	CAMKV	1
BP	GO:0048562	embryonic organ morphogenesis	2/13	302/18866	0.0177315534409982	0.135965598882349	0.0969170452041608	EYA1/HOXB1	2
BP	GO:0045026	plasma membrane fusion	1/13	26/18866	0.0177740370233752	0.135965598882349	0.0969170452041608	FOLR3	1
BP	GO:0060037	pharyngeal system development	1/13	26/18866	0.0177740370233752	0.135965598882349	0.0969170452041608	EYA1	1
BP	GO:0006735	NADH regeneration	1/13	27/18866	0.0184517937918838	0.135965598882349	0.0969170452041608	GAPDHS	1
BP	GO:0061621	canonical glycolysis	1/13	27/18866	0.0184517937918838	0.135965598882349	0.0969170452041608	GAPDHS	1
BP	GO:0061718	glucose catabolic process to pyruvate	1/13	27/18866	0.0184517937918838	0.135965598882349	0.0969170452041608	GAPDHS	1
BP	GO:0072337	modified amino acid transport	1/13	27/18866	0.0184517937918838	0.135965598882349	0.0969170452041608	FOLR3	1
BP	GO:0061620	glycolytic process through glucose-6-phosphate	1/13	28/18866	0.0191291188452679	0.135965598882349	0.0969170452041608	GAPDHS	1
BP	GO:0021602	cranial nerve morphogenesis	1/13	29/18866	0.0198060124356177	0.135965598882349	0.0969170452041608	HOXB1	1
BP	GO:0061615	glycolytic process through fructose-6-phosphate	1/13	29/18866	0.0198060124356177	0.135965598882349	0.0969170452041608	GAPDHS	1
BP	GO:0060914	heart formation	1/13	31/18866	0.0211585062349045	0.137275172393679	0.0978505165839731	EYA1	1
BP	GO:0048665	neuron fate specification	1/13	34/18866	0.0231840172556287	0.137275172393679	0.0978505165839731	EYA1	1
BP	GO:0060795	cell fate commitment involved in formation of primary germ layer	1/13	34/18866	0.0231840172556287	0.137275172393679	0.0978505165839731	EYA1	1
BP	GO:0035909	aorta morphogenesis	1/13	35/18866	0.0238583273541674	0.137275172393679	0.0978505165839731	EYA1	1
BP	GO:0048333	mesodermal cell differentiation	1/13	35/18866	0.0238583273541674	0.137275172393679	0.0978505165839731	EYA1	1
BP	GO:0006007	glucose catabolic process	1/13	36/18866	0.024532207750556	0.137275172393679	0.0978505165839731	GAPDHS	1
BP	GO:1901099	negative regulation of signal transduction in absence of ligand	1/13	36/18866	0.024532207750556	0.137275172393679	0.0978505165839731	EYA1	1
BP	GO:2001240	negative regulation of extrinsic apoptotic signaling pathway in absence of ligand	1/13	36/18866	0.024532207750556	0.137275172393679	0.0978505165839731	EYA1	1
BP	GO:0003156	regulation of animal organ formation	1/13	38/18866	0.025878680440834	0.137275172393679	0.0978505165839731	EYA1	1
BP	GO:0019433	triglyceride catabolic process	1/13	38/18866	0.025878680440834	0.137275172393679	0.0978505165839731	PNPLA1	1
BP	GO:0034314	Arp2/3 complex-mediated actin nucleation	1/13	40/18866	0.0272234373330316	0.137275172393679	0.0978505165839731	ACTR3C	1
BP	GO:0006734	NADH metabolic process	1/13	41/18866	0.0278951729813197	0.137275172393679	0.0978505165839731	GAPDHS	1
BP	GO:0051180	vitamin transport	1/13	41/18866	0.0278951729813197	0.137275172393679	0.0978505165839731	FOLR3	1
BP	GO:2000826	regulation of heart morphogenesis	1/13	41/18866	0.0278951729813197	0.137275172393679	0.0978505165839731	EYA1	1
BP	GO:0003009	skeletal muscle contraction	1/13	43/18866	0.0292373599340495	0.137275172393679	0.0978505165839731	SYNM	1
BP	GO:0048483	autonomic nervous system development	1/13	47/18866	0.0319166034656861	0.137275172393679	0.0978505165839731	HOXB1	1
BP	GO:0046461	neutral lipid catabolic process	1/13	48/18866	0.0325853469778252	0.137275172393679	0.0978505165839731	PNPLA1	1
BP	GO:0046464	acylglycerol catabolic process	1/13	48/18866	0.0325853469778252	0.137275172393679	0.0978505165839731	PNPLA1	1
BP	GO:2001239	regulation of extrinsic apoptotic signaling pathway in absence of ligand	1/13	48/18866	0.0325853469778252	0.137275172393679	0.0978505165839731	EYA1	1
BP	GO:0019674	NAD metabolic process	1/13	50/18866	0.0339215549036207	0.137275172393679	0.0978505165839731	GAPDHS	1
BP	GO:0045104	intermediate filament cytoskeleton organization	1/13	50/18866	0.0339215549036207	0.137275172393679	0.0978505165839731	SYNM	1
BP	GO:0045981	positive regulation of nucleotide metabolic process	1/13	50/18866	0.0339215549036207	0.137275172393679	0.0978505165839731	GAPDHS	1
BP	GO:1900544	positive regulation of purine nucleotide metabolic process	1/13	50/18866	0.0339215549036207	0.137275172393679	0.0978505165839731	GAPDHS	1
BP	GO:1903580	positive regulation of ATP metabolic process	1/13	50/18866	0.0339215549036207	0.137275172393679	0.0978505165839731	GAPDHS	1
BP	GO:0021545	cranial nerve development	1/13	51/18866	0.03458901981573	0.137275172393679	0.0978505165839731	HOXB1	1
BP	GO:0045103	intermediate filament-based process	1/13	51/18866	0.03458901981573	0.137275172393679	0.0978505165839731	SYNM	1
BP	GO:0090102	cochlea development	1/13	51/18866	0.03458901981573	0.137275172393679	0.0978505165839731	EYA1	1
BP	GO:0045010	actin nucleation	1/13	53/18866	0.0359226727835125	0.137798510749104	0.0982235551133271	ACTR3C	1
BP	GO:0050879	multicellular organismal movement	1/13	55/18866	0.0372546249346862	0.137798510749104	0.0982235551133271	SYNM	1
BP	GO:0050881	musculoskeletal movement	1/13	55/18866	0.0372546249346862	0.137798510749104	0.0982235551133271	SYNM	1
BP	GO:0048568	embryonic organ development	2/13	451/18866	0.037368247519092	0.137798510749104	0.0982235551133271	EYA1/HOXB1	2
BP	GO:0019320	hexose catabolic process	1/13	56/18866	0.0379199638255399	0.137798510749104	0.0982235551133271	GAPDHS	1
BP	GO:0007389	pattern specification process	2/13	455/18866	0.0379759675292805	0.137798510749104	0.0982235551133271	EYA1/HOXB1	2
BP	GO:0001658	branching involved in ureteric bud morphogenesis	1/13	59/18866	0.0399134347391719	0.141185994934815	0.100638172933229	EYA1	1
BP	GO:0035036	sperm-egg recognition	1/13	60/18866	0.0405770772844153	0.141185994934815	0.100638172933229	FOLR3	1
BP	GO:0035904	aorta development	1/13	60/18866	0.0405770772844153	0.141185994934815	0.100638172933229	EYA1	1
BP	GO:0048857	neural nucleus development	1/13	62/18866	0.0419030922231816	0.143829532766056	0.10252250159868	HOXB1	1
BP	GO:0048645	animal organ formation	1/13	65/18866	0.0438889429656613	0.145073234614816	0.103409019286151	EYA1	1
BP	GO:0060675	ureteric bud morphogenesis	1/13	65/18866	0.0438889429656613	0.145073234614816	0.103409019286151	EYA1	1
BP	GO:0046365	monosaccharide catabolic process	1/13	66/18866	0.0445500484250222	0.145073234614816	0.103409019286151	GAPDHS	1
BP	GO:0072171	mesonephric tubule morphogenesis	1/13	66/18866	0.0445500484250222	0.145073234614816	0.103409019286151	EYA1	1
BP	GO:0048663	neuron fate commitment	1/13	67/18866	0.0452107319021748	0.145269973816265	0.103549256097794	EYA1	1
BP	GO:0045739	positive regulation of DNA repair	1/13	71/18866	0.0478492509250883	0.145269973816265	0.103549256097794	EYA1	1
BP	GO:0072078	nephron tubule morphogenesis	1/13	73/18866	0.0491659849569176	0.145269973816265	0.103549256097794	EYA1	1
BP	GO:0046503	glycerolipid catabolic process	1/13	74/18866	0.0498237214649558	0.145269973816265	0.103549256097794	PNPLA1	1
CC	GO:0031225	anchored component of membrane	3/15	171/19559	0.000276538931644108	0.00691347329110269	0.00494859140836825	TECTB/NEGR1/FOLR3	3
CC	GO:0005885	Arp2/3 protein complex	1/15	11/19559	0.00840588092615846	0.0904861003312045	0.0647689981318095	ACTR3C	1
CC	GO:0031362	anchored component of external side of plasma membrane	1/15	19/19559	0.0144777760529927	0.0904861003312045	0.0647689981318095	FOLR3	1
CC	GO:0043034	costamere	1/15	19/19559	0.0144777760529927	0.0904861003312045	0.0647689981318095	SYNM	1
CC	GO:0031233	intrinsic component of external side of plasma membrane	1/15	24/19559	0.0182550696011666	0.0912753480058331	0.0653339333094385	FOLR3	1
CC	GO:1904724	tertiary granule lumen	1/15	55/19559	0.0413743484271033	0.145387558687161	0.104066884112916	FOLR3	1
CC	GO:0046658	anchored component of plasma membrane	1/15	60/19559	0.0450553252485265	0.145387558687161	0.104066884112916	FOLR3	1
CC	GO:0035580	specific granule lumen	1/15	62/19559	0.0465240187798917	0.145387558687161	0.104066884112916	FOLR3	1
MF	GO:0017166	vinculin binding	1/16	11/18352	0.00955112996890872	0.132192581828237	0.0897742491193463	SYNM	1
MF	GO:0005542	folic acid binding	1/16	12/18352	0.0104151603882152	0.132192581828237	0.0897742491193463	FOLR3	1
MF	GO:0019215	intermediate filament binding	1/16	15/18352	0.0130030137416263	0.132192581828237	0.0897742491193463	SYNM	1
MF	GO:0004683	calmodulin-dependent protein kinase activity	1/16	28/18352	0.0241439049603485	0.132192581828237	0.0897742491193463	CAMKV	1
MF	GO:0004806	triglyceride lipase activity	1/16	29/18352	0.0249959949800297	0.132192581828237	0.0897742491193463	PNPLA1	1
MF	GO:0016620	oxidoreductase activity, acting on the aldehyde or oxo group of donors, NAD or NADP as acceptor	1/16	35/18352	0.0300939050278916	0.132192581828237	0.0897742491193463	GAPDHS	1
MF	GO:0008307	structural constituent of muscle	1/16	43/18352	0.036852253697881	0.132192581828237	0.0897742491193463	SYNM	1
MF	GO:0016903	oxidoreductase activity, acting on the aldehyde or oxo group of donors	1/16	43/18352	0.036852253697881	0.132192581828237	0.0897742491193463	GAPDHS	1
MF	GO:0005246	calcium channel regulator activity	1/16	47/18352	0.0402148479859624	0.132192581828237	0.0897742491193463	CABP2	1
MF	GO:0050661	NADP binding	1/16	54/18352	0.0460729193975813	0.132192581828237	0.0897742491193463	GAPDHS	1
MF	GO:0051287	NAD binding	1/16	55/18352	0.0469070451648584	0.132192581828237	0.0897742491193463	GAPDHS	1
