# Supplementary material for: Osteoarticular Involvement-Associated Biomarkers and Pathways in Psoriasis: The Shared Pathway With Ankylosing Spondylitis
Source: Front Immunol. 2022 Mar 17;13:836533. doi: 10.3389/fimmu.2022.836533 (PMC8969572; doi:10.3389/fimmu.2022.836533)
Supplement: Supplementary file 2 [file DataSheet_2.zip › GO and KEGG analysis for grey module/KEGG.txt]

ID	Description	GeneRatio	BgRatio	pvalue	p.adjust	qvalue	geneID	Count
hsa04144	Endocytosis	2/8	251/8113	0.0236006769255811	0.23371644363278	0.215265145451244	ACTR3C/FOLR3	2
hsa01523	Antifolate resistance	1/8	30/8113	0.0292145554540975	0.23371644363278	0.215265145451244	FOLR3	1
