# Supplementary material for: Osteoarticular Involvement-Associated Biomarkers and Pathways in Psoriasis: The Shared Pathway With Ankylosing Spondylitis
Source: Front Immunol. 2022 Mar 17;13:836533. doi: 10.3389/fimmu.2022.836533 (PMC8969572; doi:10.3389/fimmu.2022.836533)
Supplement: Supplementary file 3 [file DataSheet_3.zip › GO and KEGG analysis for pink module/KEGG.txt]

ID	Description	GeneRatio	BgRatio	pvalue	p.adjust	qvalue	geneID	Count
hsa03015	mRNA surveillance pathway	2/16	97/8113	0.0152241342981867	0.318708096004124	0.298206405617894	SRRM1/PABPC3	2
hsa04919	Thyroid hormone signaling pathway	2/16	121/8113	0.023095474388916	0.318708096004124	0.298206405617894	NCOA3/FOXO1	2
hsa04068	FoxO signaling pathway	2/16	131/8113	0.0267799345375768	0.318708096004124	0.298206405617894	ATM/FOXO1	2
hsa00360	Phenylalanine metabolism	1/16	16/8113	0.0311201963495878	0.318708096004124	0.298206405617894	ALDH3A1	1
hsa04218	Cellular senescence	2/16	156/8113	0.0369531342160128	0.318708096004124	0.298206405617894	ATM/FOXO1	2
hsa00340	Histidine metabolism	1/16	22/8113	0.0425543852365919	0.318708096004124	0.298206405617894	ALDH3A1	1
